# Supplementary material for: Arylboronic Acid Pinacol Esters as Stable Boron Sources for Dihydrodibenzoborepin Derivatives and a Dibenzoborole
Source: Molecules. 2024 Aug 25;29(17):4024. doi: 10.3390/molecules29174024 (PMC11397486; doi:10.3390/molecules29174024)
Supplement: Supplementary file 1 [file molecules-29-04024-s001.zip]

Archive with 1 entries (1 files):
- molecules-3144990-supplementary.pdf
